# Supplementary material for: Stepwise construction of the path to doubled haploid breeding in sorghum
Source: Sci Adv. 2026 May 22;12(21):eaed5464. doi: 10.1126/sciadv.aed5464 (PMC13196752; doi:10.1126/sciadv.aed5464)
Supplement: Supplementary file 2 — Tables S1 to S25 [file sciadv.aed5464_tables_s1_to_s25.zip]

Archive with 1 entries (1 files):
- aed5464_tables_s1_to_s25.zip
